# Supplementary material for: Synthesis of Novel α-Trifluorothioanisole Derivatives Containing Phenylpyridine Moieties with Herbicidal Activity
Source: Molecules. 2022 Sep 10;27(18):5879. doi: 10.3390/molecules27185879 (PMC9505602; doi:10.3390/molecules27185879)
Supplement: Supplementary file 1 [file molecules-27-05879-s001.zip]

Archive with 1 entries (1 files):
- molecules-1902475-supplementary.pdf
